# Supplementary material for: Evaluation of Different Natural Ventilation Strategies by Monitoring the Indoor Air Quality Using CO2 Sensors
Source: Int J Environ Res Public Health. 2023 Sep 14;20(18):6757. doi: 10.3390/ijerph20186757 (PMC10531387; doi:10.3390/ijerph20186757)
Supplement: Supplementary file 1 [file ijerph-20-06757-s001.zip]

Archive with 1 entries (1 files):
- ijerph-2519799-supplementary.pdf
